# Supplementary material for: Alkaloids from Waltheria spp. (Malvaceae): Chemosystematic Aspects, Biosynthesis, Total Synthesis, and Biological Activities
Source: Int J Mol Sci. 2024 Dec 20;25(24):13659. doi: 10.3390/ijms252413659 (PMC11727749; doi:10.3390/ijms252413659)
Supplement: Supplementary file 1 [file ijms-25-13659-s001.zip]

Archive with 1 entries (1 files):
- ijms-3347709-supplementary.pdf
